# Supplementary material for: Comparing Direct TAVR to Balloon Aortic Valvuloplasty-TAVR in Patients with Cardiogenic Shock and Severe Aortic Stenosis—A TriNetX-Based Study
Source: J Clin Med. 2026 Jun 25;15(13):4943. doi: 10.3390/jcm15134943 (PMC13361323; doi:10.3390/jcm15134943)
Supplement: Supplementary file 1 [file jcm-15-04943-s001.zip]

Archive with 1 entries (1 files):
- jcm-4369480-supplementary.pdf
